# Supplementary material for: Response of Gut Microbiota to Metabolite Changes Induced by Endurance Exercise
Source: Front Microbiol. 2018 Apr 20;9:765. doi: 10.3389/fmicb.2018.00765 (PMC5920010; doi:10.3389/fmicb.2018.00765)
Supplement: TABLE S1 — Food composition analysis of the dietary questionnaire. [file Table_1.XLSX]

## Sheet: Sheet1
Food groups	Food name（100g）	Energy(kcal)	Protein(g)	Fat(g)	Carbohydrate(g)	Dietary fiber(g)	Cholesterol(mg)
Creals and products	Wheat noodle	286	8.3	0.7	61.9	0.8	0
	Rice	116	2.6	0.3	25.9	0.2	0
	Wheat bun	236	7.8	1	49.8	1.5	0
	Rice porridge	47	1.1	0.3	9.9	0.1	0
Tubers	Potato	77	2	0.2	17.2	0.7	0
Legume Products	Soybean milk	16	1.8	0.7	1.1	1.1	0
	Soybean curd	82	8.1	3.7	4.2	0.4	0
Vegetables and Vegetable Products	Root vegarables	23	0.9	0.1	5	1	0
	Cucurbitaceous	23	1.1	0.2	4.9	1.3	0
	Leafy vegetables	18	1.5	0.1	3.2	0.8	0
Fungi and Algae	Fungus	27	1.5	0.2	6	2.6	0
Fruit	Apple	54	0.2	0.2	3.5	1.2	0
	Pear	50	0.4	0.2	13.3	3.1	0
	Banana	93	1.4	0.2	22	1.2	0
	Orange	51	0.7	0.2	11.9	0.4	0
	Watermelon	26	0.6	0.1	5.8	0.3	0
Nuts	Peanut	601	21.7	48	23.8	6.3	0
	Walnut	646	14.9	58.8	19.1	9.5	0
Meat and Meat Products	Pork	395	13.2	37	2.4	0	80
	Beef	125	19.9	4.2	2	0	84
	Mutton	203	19	14.1	0	0	92
Poultry and Poultry Products	Chicken	167	19.3	9.4	1.3	0	106
	Duck	240	15.5	19.7	0.2	0	94
Milk and Milk Products	Milk	54	3	3.2	3.4	0	15
	Yogurt	72	2.5	2.7	9.3	0	15
Eggs and Egg products	eggs	144	13.3	8.8	2.8	0	585
Fish	Fish	113	16.6	3.3	1.6	0	86
Fast Foods	Biscuit	435	9	12.7	71.7	1.1	81
	Potato slice	615	4	48.4	41.9	1.9	0
	Chocolate	589	4.3	40.1	53.4	1.5	0
	Bread	313	8.3	5.1	58.6	0.5	0
	Oatmeal flake	377	15	6.7	66.9	5.3	0
Beverages	Soft drink	28	0.2	0.1	6.5	0	0
	Sports drink	45	0	0.1	11	0	0
Liquor and Alcogolic Beverages	Beer	32	0.4	0	0	0	0
	Wine	298	0	0	0	0	0
Fats and oil	Beef tallow	835	0	92	1.8	0	153
	Lard	897	0	99.6	0.2	0	110
	Rapeseed oil	899	0	99.9	0	0	0
