# Supplementary material for: Response of Gut Microbiota to Metabolite Changes Induced by Endurance Exercise
Source: Front Microbiol. 2018 Apr 20;9:765. doi: 10.3389/fmicb.2018.00765 (PMC5920010; doi:10.3389/fmicb.2018.00765)
Supplement: TABLE S2 — Bile acids detected in this study. [file Table_2.XLSX]

## Sheet: Sheet1
#sample	dehydrocholic acid	Cholic acid	Glycoursodeoxycholic acid/Chenodeoxyglycocholate/Glycodeoxycholate	Taurocholic acid/Taurohyocholic acid/Tauroursocholic acid/Taurallocholic acid	Nutriacholic acid	Chenodeoxycholic Acid/Deoxycholic acid/Ursodeoxycholic acid	7-ketodeoxycholic acid	Cholic acid	Bisnorcholic acid	dehydrocholic acid	Glycodeoxycholate/Chenodeoxyglycocholate/Glycoursodeoxycholic acid	Coprocholic acid	Glycocholic Acid	Chenodeoxycholic acid 3-sulfate	Tauroursodeoxycholic acid/Taurodeoxycholic acid/Taurochenodeoxycholic acid	Taurocholic acid/Taurallocholic acid/Taurohyocholic acid
BEF1	468.995	392.384	130.826	329.119	6276.26	21854.9	916.457	1966.1	150.141	98.3902	587.511	286.639	121.379	162.881	112.008	29.2668
BEF2	50.1958	248.868	70.9047	122.115	4452.47	2246.55	375.735	444.718	77.8394	5555.04	2931.53	980.691	330.399	250.454	4647.97	2578.51
BEF3	230.291	211.021	619.228	1203.06	4513.15	9676.23	203.237	310.332	1589.24	511.212	209.111	187.168	627.314	165.347	68.7359	52.6582
BEF4	475.182	26.1708	45.6838	54.4344	1012.46	400.947	43.3116	153.018	35.0843	786.675	123.639	100.778	228.189	114.01	37.0216	25.1519
BEF5	219.288	240.412	147.085	132.255	4260.3	3154.84	4911.19	6141.76	196.925	281.938	143.456	510.157	371.807	6908.93	68.6738	86.3659
BEF6	107.445	250.452	369.668	225.502	3337.83	9996.34	2017.18	2338.75	230.753	163.214	95.9437	132.149	283.19	17963.9	60.0431	35.4354
BEF7	160.253	168.803	67.6937	56.3946	293.32	562.467	46.5158	323.111	415.604	35.3081	118.557	286.707	162.05	95.2163	71.2717	43.7558
BEF8	120.41	437.179	83.5884	73.5215	6566.44	12258	121.232	454.125	1067.76	571.036	251.137	402.184	736.994	149.914	71.1773	29.4649
BEF9	362.615	185.02	61.0004	73.2386	1865.89	8061.46	2202.18	2529.54	697.072	143.358	205.113	108.848	572.427	2686.06	96.0294	48.4479
BEF10	280.534	226.871	156.874	64.067	2119.44	4891.57	1226.07	1154.47	232.451	93.4593	651.074	240.42	556.282	357.141	92.3329	74.7982
BEF11	419.757	264.497	126.529	83.8972	2438.88	2008.15	721.396	975.938	106.15	25.6654	154.357	119.889	512.343	1161.49	72.8495	27.1832
BEF12	75.3153	236.695	94.3572	154.696	3180.06	1908.49	101.375	297.987	90.7516	56.4136	142.51	541.338	373.993	5371.06	51.9393	27.0541
BEF13	751.667	145.103	62.6276	66.0263	3408.68	4977.67	1163.29	1549.54	144.343	768.582	1938.98	615.544	339.091	10859.1	727.855	118.241
BEF14	59.7197	78.769	252.502	33.9862	550.024	281.791	918.499	4544.99	27.4315	143.2	115.564	687.244	277.892	865.202	91.0745	277.802
BEF15	110.816	36.8038	208.812	65.4979	377.01	709.335	5130.55	9190.74	184.126	63.9346	457.315	488.779	248.001	1244.2	2422.11	1911.47
BEF16	187.211	264.766	52.2386	72.6393	2775.06	12658.6	601.316	723.45	91.8505	547.693	3801.6	1178.49	199.188	175.521	647.911	486.905
BEF17	223.069	97.5565	252.712	408.072	1432.15	2721.75	2008.1	973.515	77.6957	317.782	997.507	313.618	340.709	7280.73	2018.01	927.594
BEF18	409.163	292.285	1626.2	3035.24	3994.07	2390.79	185.199	343.765	282.406	15.1623	131.923	328.949	331.999	389.681	85.1471	47.4222
BEF19	107.529	28.2316	441.932	235.532	1375.2	1821.41	3717.04	3623.49	242.227	147.683	8164.43	2298.62	207.448	2076.19	3086.34	569.787
BEF20	1869.13	27.5287	243.012	170.529	733.769	1122.84	1365.35	1412.98	135.991	205.362	860.421	318.633	580.163	1901.78	724.228	268.16
AFT1	601.948	156.205	77.1752	159.661	3742.92	4799.81	794.31	1899.02	80.2078	1331.37	750.925	270.37	151.94	4810.94	125.476	167.531
AFT2	33.0806	369.897	53.9372	63.1177	4822.06	5598.9	200.376	675.485	39.529	7910.25	217.004	156.038	294.643	125.077	306.284	304.666
AFT3	143.947	276.658	3553.98	6265.09	4355.98	9595.23	183.158	1145.02	2099.81	94.0368	228.05	304.376	980.76	209.424	93.8293	73.9199
AFT4	149.9	25.001	40.3509	52.5805	1625.11	1311.6	127.574	189.588	105.354	469.029	153.906	98.1517	432.975	114.886	59.1648	50.0979
AFT5	370.143	4.04411	231.358	102.349	551.878	1622.55	3951.01	9585.05	159.396	114.627	703.99	276.954	398.536	4752.11	130.615	132.158
AFT6	66.936	54.6469	324.686	814.116	4214	3773.42	69.4667	221.651	105.695	26.3798	161.649	172.827	317.106	14182.9	88.4102	40.5044
AFT7	3314.26	458.038	248.035	198.496	2587.1	2265.91	166.387	666.997	352.895	56.1518	760.759	426.701	130.711	261.877	254.291	214.417
AFT8	112.472	395.941	54.5999	53.3305	3839.22	5875.66	142.554	381.045	513.343	2387.52	673.082	414.232	278.817	298.969	112.625	69.3688
AFT9	1423.64	395.091	37.8939	67.5798	5758.48	10397.1	1413	3165.07	319.827	70.8837	2964.83	919.168	369.773	1417.18	477.55	303.729
AFT10	619.024	325.096	58.3742	82.5121	5624.05	9315.35	409.073	622.013	278.012	27.6539	6313.43	1940.52	333.879	127.355	693.766	329.558
AFT11	388.813	242.602	54.0426	168.698	3434.88	6411.21	101.599	402.186	167.869	44.709	1480.76	528.092	371.252	93.4153	212.695	144.616
AFT12	117.67	151.721	64.2683	70.4221	3575.31	9620.4	752.343	1897.05	254.947	46.8392	334.409	190.417	426.15	5989.4	146.057	115.319
AFT13	269.056	358.442	78.1744	87.2883	5266.64	7625.36	119.939	401.45	199.999	303.851	1111.69	386.684	467.426	4486.88	213.245	55.643
AFT14	79.8653	36.4243	1235.04	369.19	301.637	157.753	2731.19	5844.77	84.8187	583.386	29.4692	1077.28	1009	880.971	60.6476	215.737
AFT15	2931.65	29.0898	418	46.2931	97.0638	1249.51	7081.59	23978.4	245.084	1204.17	5942.04	1750.59	378.726	1510.37	1648.64	2575.14
AFT16	400.144	589.736	121.056	176.456	6484.37	17750.2	569.858	883.18	75.7069	2530.63	277.971	172.169	202.583	213.1	79.1088	58.9398
AFT17	232.041	41.0687	238.886	32.6007	1918.6	3312.49	1211.09	837.1	58.0527	1600.95	948.883	318.071	209.893	3223.37	314.485	44.0999
AFT18	293.284	264.532	1151.84	3285.43	1997.78	8004.64	139.32	1168.75	364.09	29.108	601.698	472.274	533.867	757.001	332.353	378.116
AFT19	192.166	358.848	510.932	535.138	6344.08	6161.91	675.817	1194.34	292.821	492.879	609.185	244.52	633.616	3706.23	243.411	83.0027
AFT20	1286.65	45.9031	167.473	129.505	172.547	243.521	1844.74	4216.26	131.387	81.0604	11033.2	3094.53	648.761	1545.76	4970.06	2094.1
